# Supplementary material for: Encouraging gender-inclusive acceptance of multipurpose national-identity smart cards
Source: PLoS One. 2022 Jul 22;17(7):e0271033. doi: 10.1371/journal.pone.0271033 (PMC9307195; doi:10.1371/journal.pone.0271033)
Supplement: S1 Datasets — (XLSX) [file pone.0271033.s001.xlsx]

## Sheet: Data
Gender	PEID1	PEID2	PEID3	PEID4	PEID5	SIID1	SIID2	SIID3	FCID1	FCID2	FCID3	FCID4	FCID5	PCID1	PCID2	PCID3	PCID4	ANID1	ANID2	ANID3
2	4	4	4	4	3	4	4	2	4	4	4	4	4	4	4	4	4	4	2	4
1	4	4	3	3	3	3	4	3	4	4	4	3	5	3	3	3	3	3	3	4
2	3	3	3	3	4	4	4	3	4	4	4	3	3	4	2	3	3	4	4	4
2	4	4	2	3	3	2	4	4	5	5	5	5	5	3	4	4	4	3	3	4
2	4	4	3	4	4	3	3	4	5	5	5	3	5	3	3	3	3	3	3	3
1	5	5	3	3	3	1	3	4	5	5	5	4	5	3	4	4	3	3	3	2
2	5	5	3	4	3	3	3	3	5	4	3	4	5	3	4	4	3	3	3	3
1	3	4	4	4	4	2	4	4	4	4	4	4	5	4	4	4	4	4	4	4
2	2	2	4	3	3	3	3	3	3	3	3	3	3	3	3	3	3	3	3	3
1	4	4	3	4	4	3	4	4	5	4	4	4	3	4	4	2	4	2	4	4
1	4	4	3	3	4	4	4	4	4	4	4	4	2	2	3	4	3	4	3	2
1	4	3	3	3	3	4	3	3	4	4	3	3	4	3	3	3	2	4	3	4
2	4	3	3	3	3	2	3	4	4	4	3	4	4	3	3	3	2	4	4	4
1	4	4	3	3	4	3	3	4	4	3	3	3	4	4	4	3	3	3	3	3
1	3	3	3	4	4	3	4	4	3	3	3	2	2	2	4	4	3	3	2	2
1	2	4	3	3	4	2	3	3	4	3	3	1	4	3	2	3	3	3	2	3
2	4	4	3	3	2	3	3	4	2	3	3	3	3	3	3	3	3	3	3	2
2	4	3	3	3	4	4	4	2	3	3	3	4	3	3	2	2	3	4	3	4
1	4	4	4	3	3	4	4	3	3	4	3	2	3	3	2	2	3	3	2	2
1	5	5	3	3	5	4	4	3	4	4	3	3	2	3	3	2	4	3	3	3
2	2	3	3	4	4	3	2	3	3	2	2	3	3	3	2	3	3	4	4	3
1	2	2	3	3	2	2	2	3	2	2	2	3	2	2	2	1	1	2	2	2
1	3	3	3	3	2	2	3	4	4	3	3	4	3	4	4	4	3	4	3	3
2	2	2	3	3	3	2	2	3	2	2	2	3	4	4	3	3	4	2	3	2
1	2	2	3	3	2	2	1	1	2	2	3	3	2	2	4	4	3	2	4	2
2	2	2	3	3	2	2	2	2	3	3	2	2	3	3	3	2	2	3	2	2
1	2	2	3	3	2	2	2	3	3	3	4	3	3	3	2	2	2	3	4	4
1	2	2	3	2	2	2	3	3	2	2	3	2	3	3	2	2	4	2	4	4
2	2	2	3	3	2	3	2	2	2	2	2	3	3	3	2	2	2	3	3	2
1	2	2	3	3	2	3	3	4	3	3	2	2	3	3	3	2	2	3	3	2
1	2	2	3	3	2	3	3	3	2	2	3	4	3	2	3	3	2	3	3	2
1	2	2	3	3	2	3	2	2	3	3	3	2	4	3	2	2	4	3	3	3
2	2	2	3	3	2	4	2	3	4	4	2	2	2	3	4	2	2	3	3	2
1	2	2	3	3	2	3	4	4	2	2	3	2	3	2	4	2	2	3	2	3
1	2	2	1	2	4	3	3	2	2	1	2	2	3	3	4	2	2	2	1	2
1	2	2	3	3	4	2	2	2	3	3	2	4	2	2	3	3	2	4	4	2
2	4	3	3	2	3	3	4	3	2	2	3	3	3	2	2	3	3	4	3	4
1	3	3	3	3	3	4	4	4	4	4	4	4	4	3	4	4	4	4	4	4
1	2	2	3	4	3	3	2	2	4	3	3	2	4	2	2	3	3	3	4	3
1	3	3	3	3	3	4	4	4	2	2	3	3	3	3	3	3	3	2	2	2
1	3	3	3	2	3	3	3	3	4	4	4	4	4	4	3	2	2	2	4	4
1	4	4	4	3	3	2	4	4	5	5	5	3	5	3	4	4	4	5	4	5
1	2	2	2	2	4	2	4	2	2	2	4	4	4	4	4	4	4	4	4	4
1	5	4	3	3	2	3	4	5	5	5	4	4	3	3	4	3	3	4	4	5
1	1	1	1	1	2	3	5	5	5	5	4	1	4	1	4	5	2	4	4	4
1	3	3	3	3	3	1	5	1	5	5	3	1	4	1	4	1	1	4	3	1
1	5	5	5	5	5	4	4	5	5	5	5	3	3	2	4	4	4	4	4	2
1	3	3	4	4	2	2	4	4	5	5	3	3	4	3	3	2	4	3	2	1
1	3	4	4	4	4	3	2	4	2	4	5	4	4	2	4	4	4	3	2	2
1	3	3	4	4	4	2	4	4	5	5	4	3	5	2	4	2	2	2	2	2
1	1	1	2	1	3	2	1	2	3	1	2	3	1	2	1	3	2	1	2	4
2	3	3	3	3	3	3	3	3	4	4	4	3	4	3	3	3	3	3	3	3
2	2	2	3	3	3	2	2	3	3	4	2	2	2	3	3	3	3	4	2	4
1	2	2	3	3	3	1	4	3	3	3	4	3	4	4	1	4	4	4	2	4
1	3	2	2	2	2	3	3	3	2	4	4	3	3	4	4	2	2	2	4	4
2	3	3	4	4	4	2	2	2	3	3	2	3	4	3	1	4	4	4	2	4
1	3	3	3	3	3	2	2	2	3	3	3	3	3	2	2	2	2	3	3	3
1	3	3	3	3	3	2	4	4	4	4	5	3	4	4	3	3	3	4	4	4
1	2	2	3	4	4	1	4	1	2	4	4	4	4	4	2	1	2	4	4	4
1	4	4	3	3	4	3	3	3	4	3	3	3	4	4	3	3	3	4	4	3
1	4	4	3	3	3	2	3	3	4	4	4	4	4	4	3	3	3	4	3	3
1	4	4	3	3	3	2	3	3	3	3	3	3	4	4	3	2	3	4	3	3
2	3	4	2	2	4	2	2	2	4	3	4	3	4	4	3	4	3	4	4	4
2	3	4	2	3	3	2	4	4	4	3	4	2	5	4	3	3	3	2	3	4
2	4	4	3	4	4	3	4	4	4	4	3	3	4	4	3	3	3	5	4	5
2	3	4	4	2	3	3	5	3	5	5	3	4	4	3	3	4	4	4	4	3
2	3	3	3	3	4	3	4	4	4	4	4	3	4	2	3	3	3	5	4	4
2	3	4	4	3	3	4	5	5	3	3	4	3	5	3	4	2	2	4	3	2
2	3	3	3	3	3	1	4	4	4	4	4	3	4	3	2	3	3	4	4	3
2	4	4	2	3	2	2	4	3	3	4	3	3	4	3	3	3	2	4	3	3
2	4	3	3	3	3	2	3	3	3	3	2	3	4	4	3	4	3	4	4	3
2	4	3	3	3	3	2	3	3	3	3	2	3	4	4	3	3	3	4	3	3
1	3	3	4	4	4	2	3	4	4	4	4	3	4	3	3	3	4	3	3	4
2	3	4	4	4	4	2	2	3	3	4	4	4	1	1	4	4	4	5	5	5
2	4	4	2	3	3	2	4	4	4	4	4	4	4	4	3	3	3	4	2	4
2	5	5	5	5	5	1	5	5	5	5	5	5	5	1	1	5	5	4	2	2
2	4	5	3	4	4	3	4	4	4	4	3	4	4	3	4	3	4	3	2	2
1	3	3	2	2	2	2	3	4	4	4	3	4	4	3	2	3	2	4	3	4
1	4	4	3	2	3	2	4	4	4	4	3	3	4	3	3	3	3	4	4	4
1	4	3	2	2	3	2	2	3	4	4	4	1	5	3	3	4	2	5	5	5
2	4	4	2	2	2	4	4	4	4	4	4	4	4	2	4	4	2	5	4	2
2	4	4	4	3	4	3	4	4	4	3	3	4	4	4	4	4	4	4	4	4
2	4	4	2	3	4	3	5	4	3	5	4	4	4	3	5	3	4	3	4	2
1	1	2	3	3	2	4	3	2	4	3	2	3	3	2	5	4	3	2	3	4
1	3	3	3	2	4	4	3	3	3	3	2	2	5	3	2	2	3	4	4	1
2	1	2	1	1	1	1	2	2	2	2	2	2	1	1	1	1	1	1	1	1
1	1	2	2	2	2	2	3	3	2	2	4	4	4	4	4	4	3	2	2	1
1	1	2	1	2	2	3	4	5	4	2	2	2	2	2	2	3	3	5	5	5
1	1	1	1	2	2	1	4	3	2	2	2	2	3	3	2	2	2	2	3	3
2	1	2	2	3	5	2	4	3	3	2	1	1	1	2	2	3	3	2	4	3
2	1	2	1	1	1	3	3	3	3	1	1	1	1	2	2	3	4	4	4	4
2	3	4	3	2	1	1	1	2	2	2	2	2	3	3	3	4	4	5	5	4
1	4	2	3	4	4	3	3	5	5	3	4	4	2	4	3	3	2	2	1	1
2	2	4	3	2	3	5	3	4	3	2	4	2	1	4	3	2	2	3	3	3
1	1	1	1	1	1	3	4	5	5	5	5	3	5	5	1	3	1	5	5	5
2	3	4	4	3	3	2	4	4	5	5	4	2	4	4	3	4	4	4	3	4
1	5	5	4	4	4	3	4	3	4	5	3	4	4	2	4	2	4	2	3	2
1	5	4	3	4	5	3	4	2	1	3	5	4	3	4	5	3	4	3	4	5
1	4	4	4	3	3	3	4	4	4	4	4	4	4	3	3	3	3	4	3	4
1	3	3	3	3	3	1	3	2	5	5	4	3	5	1	5	3	3	5	3	2
1	3	3	4	2	3	3	3	3	3	4	5	3	3	4	2	1	2	2	4	3
2	2	2	2	3	3	4	3	3	3	4	4	3	2	2	4	3	5	3	4	4
2	5	3	5	3	5	5	5	5	5	5	5	1	5	5	1	3	3	5	5	3
2	5	5	3	5	3	3	5	5	5	5	3	1	5	5	1	1	1	5	5	5
1	3	3	3	3	3	3	3	3	5	3	3	3	3	5	1	3	1	3	5	3
1	3	3	2	2	4	3	3	3	4	4	5	3	2	3	2	3	3	2	3	3
1	4	4	4	4	4	4	4	4	5	3	4	4	4	5	4	3	4	3	3	3
2	5	3	3	3	3	3	4	4	4	4	4	4	4	3	4	3	3	3	3	3
1	1	2	2	4	3	2	4	3	1	2	2	2	3	3	3	3	3	3	4	2
1	5	5	5	5	5	4	4	4	4	4	5	4	3	4	5	4	3	4	4	4
1	4	4	4	4	4	4	4	4	3	3	4	4	3	3	3	3	4	4	3	3
2	4	4	4	4	4	3	4	4	3	3	3	4	4	4	4	4	4	4	4	4
2	3	2	4	4	3	3	3	4	2	5	3	4	3	2	4	4	3	3	1	5
2	3	3	3	4	4	2	3	3	3	4	4	4	5	3	3	3	3	2	4	3
1	3	4	4	2	3	3	4	3	3	4	3	4	3	4	4	3	2	2	3	3
1	5	4	5	4	5	4	5	5	4	5	5	4	5	5	5	4	4	5	4	4
2	1	3	2	2	3	4	3	2	3	3	4	2	5	3	3	4	2	3	4	4
1	3	3	2	3	2	2	4	2	4	5	5	4	4	3	3	2	3	3	4	4
2	5	5	3	4	4	3	4	4	5	5	4	4	5	3	4	4	4	3	3	3
2	4	4	3	2	1	1	2	2	2	3	4	4	2	3	3	2	2	4	3	1
2	2	2	2	2	2	2	2	1	2	3	5	4	3	4	2	3	3	3	2	2
1	3	3	3	2	4	4	3	3	3	3	2	2	5	3	3	3	3	4	4	4
1	3	3	3	3	3	3	3	3	3	3	3	3	3	3	3	3	3	3	3	3
2	5	5	3	3	2	3	2	1	3	3	3	3	4	5	5	5	5	3	3	1
2	4	3	2	4	4	2	5	4	2	3	4	4	4	1	4	2	2	2	2	2
2	2	2	2	2	2	2	2	2	2	4	4	4	2	2	2	2	2	4	4	4
1	3	3	3	5	3	2	5	2	4	4	5	4	4	4	4	3	4	4	4	4
2	3	3	3	3	3	2	4	4	4	4	3	3	3	3	3	3	3	4	3	2
2	3	3	3	3	3	3	3	3	3	3	3	3	3	3	3	3	3	3	3	3
2	4	3	3	3	4	2	3	3	3	3	3	2	4	3	3	3	3	4	4	4
1	3	3	3	3	3	3	3	4	4	4	3	3	5	3	3	3	3	4	3	3
2	3	3	3	3	3	5	4	2	5	5	3	2	5	5	2	3	2	3	3	3
1	4	4	3	4	3	3	3	4	4	4	4	4	4	3	3	3	3	3	3	3
1	3	4	3	3	4	2	4	3	4	4	4	4	5	3	3	3	3	3	2	3
2	4	4	4	4	4	4	4	4	5	5	4	4	3	3	4	4	4	5	3	3
2	3	4	2	2	4	2	4	4	5	5	3	4	4	4	2	3	2	4	3	4
2	3	2	3	2	2	3	4	4	4	3	3	3	4	3	3	3	3	2	3	4
2	3	4	3	3	3	1	4	5	4	3	3	3	5	4	4	4	3	4	3	2
2	3	2	3	2	2	3	4	4	4	3	3	3	4	3	3	3	3	2	3	4
2	3	3	2	3	2	4	4	4	4	3	3	3	4	3	3	3	3	4	3	3
2	2	2	3	3	3	1	4	4	4	5	5	5	3	5	4	3	3	4	4	4
2	3	3	3	5	5	1	1	1	3	3	3	3	5	1	4	3	3	5	3	4
2	4	3	3	3	2	3	4	5	4	2	2	2	2	2	2	3	3	5	5	5
1	2	3	2	4	3	2	4	2	4	5	5	3	4	5	3	4	4	5	5	5
2	2	2	2	2	2	2	3	3	4	4	4	4	4	3	3	3	3	5	5	5
2	3	3	3	3	3	2	4	4	4	4	4	4	4	3	4	4	4	5	5	5
1	2	2	3	4	3	3	2	2	4	3	3	2	4	4	2	3	3	4	4	4
1	3	3	3	3	3	3	3	3	3	3	3	3	3	3	3	3	3	3	3	3
1	5	5	5	5	5	5	5	5	5	5	5	5	5	4	4	4	4	4	4	4
2	5	5	5	5	5	4	4	4	4	4	4	4	4	4	4	4	4	4	4	4
2	5	5	3	3	5	2	3	4	5	5	5	5	5	5	5	5	5	4	4	4
1	5	5	5	5	5	2	3	4	5	4	4	3	4	3	3	4	3	5	5	5
2	5	5	4	4	4	2	4	4	5	5	5	5	4	4	4	4	4	4	4	2
2	3	3	3	3	3	3	3	3	4	4	4	1	3	3	3	3	3	1	3	1
2	3	4	2	2	3	2	3	3	4	3	5	3	4	2	3	3	3	5	4	4
2	2	3	3	3	3	4	4	4	4	4	4	3	3	3	3	3	3	4	4	4
1	3	3	3	2	2	2	5	5	3	3	4	3	4	3	2	3	3	4	5	3
1	2	2	3	3	2	5	5	5	5	5	5	3	5	4	2	4	4	5	5	5
2	3	3	3	3	3	2	3	3	4	4	4	4	4	3	3	3	3	4	5	5
2	4	4	4	4	4	3	3	3	3	3	3	3	3	3	3	3	3	3	3	3
1	4	4	4	4	4	1	5	5	4	4	4	4	4	4	4	2	2	4	4	4
2	2	2	3	3	3	2	3	3	3	4	4	3	5	4	2	4	4	4	4	4
2	4	4	4	4	3	4	5	5	3	5	5	4	4	5	2	3	3	5	5	5
1	4	4	4	4	4	4	4	4	4	4	4	4	4	4	4	4	4	4	4	4
2	5	5	4	4	3	4	5	5	5	5	5	5	5	5	1	1	1	5	5	5
2	5	5	5	5	3	2	5	5	5	5	5	3	5	2	2	2	2	5	5	5
2	3	3	3	3	3	4	3	3	3	5	5	3	3	3	2	3	3	3	3	3
2	3	3	3	3	3	4	4	4	4	4	3	3	3	3	3	3	3	4	3	4
1	1	2	1	2	2	2	5	5	4	4	4	4	2	2	4	3	3	5	4	4
1	4	4	4	4	4	2	5	5	5	5	5	5	5	5	5	5	5	5	5	5
1	4	4	4	4	4	1	5	5	5	5	5	5	5	3	3	3	3	5	5	5
1	4	4	4	4	4	4	4	4	4	4	4	4	4	4	4	4	4	4	4	4
1	3	3	3	3	3	3	3	3	3	3	3	3	3	3	3	3	3	3	3	3
1	2	2	2	2	2	2	5	5	2	4	4	4	4	3	2	4	4	5	5	5
1	4	4	4	4	4	2	4	4	4	4	4	4	4	4	4	4	4	4	4	4
2	2	2	3	3	3	4	4	3	4	3	3	3	3	3	3	3	3	4	4	4
2	4	4	4	4	4	4	4	4	4	4	4	3	4	4	4	4	4	4	4	4
1	3	3	3	3	3	1	5	5	2	5	5	3	5	5	5	5	5	5	5	5
1	3	3	3	3	3	3	3	3	3	3	3	3	3	3	3	3	3	3	3	3
2	4	4	4	4	4	4	4	4	3	4	4	4	4	3	4	4	4	4	4	4
1	4	4	4	4	4	4	4	4	4	4	4	4	4	4	4	4	4	4	4	4
1	3	3	3	3	3	3	3	3	3	3	3	3	3	3	3	3	3	3	3	3
2	3	3	3	3	3	3	3	3	3	3	3	3	3	3	3	3	3	3	3	3
2	4	4	4	4	4	4	4	4	4	4	4	4	4	4	4	4	4	4	4	4
1	4	4	4	4	4	4	4	4	4	4	4	4	4	4	4	4	4	4	4	4
2	3	3	3	3	3	3	4	4	4	4	3	3	5	3	3	3	3	4	3	4
2	4	3	3	4	4	2	5	2	3	5	5	5	5	4	4	4	4	5	5	5
2	4	4	3	3	3	2	4	5	4	5	5	3	5	3	2	3	3	4	4	4
2	3	3	3	3	3	3	3	3	3	3	3	3	3	3	3	3	3	3	3	3
2	4	4	4	3	3	4	5	5	3	3	4	3	4	4	4	4	4	4	4	4
2	4	4	4	4	4	3	3	3	4	4	4	4	4	4	4	4	4	4	4	4
2	4	4	4	4	4	2	3	3	4	4	4	4	4	3	3	3	3	4	5	4
2	2	4	4	3	4	4	5	2	4	4	5	3	5	4	2	3	4	5	5	5
1	4	4	4	4	4	4	4	4	4	4	3	4	4	4	4	4	4	4	3	2
1	4	4	4	4	4	2	4	4	4	4	4	4	4	4	4	4	4	4	4	4
1	4	4	4	4	4	4	4	4	4	4	4	4	4	4	4	4	4	4	4	4
1	2	4	4	4	4	2	4	2	4	4	4	4	4	2	2	3	3	4	4	4
2	4	4	4	4	4	4	4	4	4	4	4	4	4	4	4	4	4	4	4	4
1	4	4	4	4	4	4	4	2	3	4	4	3	4	3	3	3	3	4	4	4
2	3	3	3	3	3	3	3	3	3	3	3	3	3	3	3	3	3	3	3	3
2	4	4	4	4	4	3	3	5	4	4	4	4	5	4	3	2	3	4	5	4
2	4	3	4	4	4	3	3	3	4	4	4	3	2	3	2	3	3	4	3	3
1	3	3	4	3	3	3	4	4	4	4	4	3	4	3	3	3	3	3	4	4
1	4	4	5	5	3	2	4	4	5	5	4	4	4	4	4	3	3	2	2	2
2	2	2	3	3	3	2	2	2	3	3	3	3	3	3	2	2	2	2	3	3
1	4	3	5	3	3	3	4	4	5	5	5	5	5	4	3	3	3	3	3	4
2	4	3	4	4	3	3	2	2	4	4	4	2	5	4	4	3	3	5	4	4
2	4	3	4	4	3	1	4	4	5	2	2	4	2	4	4	4	3	3	5	5
2	4	3	4	4	4	3	3	3	4	4	4	3	2	3	2	3	3	4	3	3
2	4	3	4	3	3	4	3	3	4	3	3	4	3	3	4	3	2	4	3	2
2	3	3	4	3	3	4	3	3	3	4	2	2	3	3	2	3	2	3	3	2
1	4	3	3	4	2	4	4	3	3	4	4	4	5	5	3	3	3	2	2	3
2	3	4	3	3	4	3	3	4	4	3	3	3	4	3	3	3	3	4	3	3
1	4	4	4	4	4	4	4	4	4	3	3	4	4	4	4	4	4	4	3	3
1	3	3	4	3	4	4	4	3	4	3	3	3	4	3	3	4	4	3	4	3
2	3	3	4	3	3	4	2	4	3	4	3	3	2	1	3	4	4	5	4	3
2	3	3	3	2	4	3	4	4	3	3	3	4	3	2	4	4	2	4	4	4
1	1	1	3	3	4	4	4	3	3	3	3	4	4	4	4	4	3	3	3	3
1	3	4	4	4	4	4	4	4	3	3	3	3	3	2	3	3	3	2	2	2
2	4	3	4	4	4	3	3	3	4	4	4	4	5	2	3	3	2	4	4	4
1	3	3	3	4	3	4	5	5	5	4	4	3	5	4	3	2	2	3	3	3
1	5	5	4	4	5	2	4	4	4	5	3	4	4	3	4	3	4	4	2	2
1	3	3	3	3	3	4	4	4	2	2	2	2	3	3	2	2	2	3	3	3
1	3	3	3	3	3	1	3	3	3	3	3	3	3	3	3	3	3	4	4	4
1	2	3	3	3	3	3	4	3	3	3	3	3	3	2	2	3	3	3	3	3
1	5	5	5	5	5	5	5	5	5	4	5	5	4	5	5	5	5	4	4	4
1	5	5	1	5	5	3	1	3	5	5	5	5	4	3	2	1	3	3	4	4
1	4	4	4	4	4	3	4	3	4	3	4	4	4	3	3	3	3	3	3	3
1	2	2	3	3	3	4	2	3	2	1	2	3	1	4	2	3	4	4	3	2
2	3	3	3	3	3	3	3	3	3	3	3	3	3	3	3	3	3	3	3	3
1	3	3				2	2	2	4	4	4	4	4	2	2	2	2	4	4	4
2	3	3	4	3	3	4	3	3	3	4	2	2	3	3	2	3	2	3	3	2
1	3	3	4	3	4	4	4	3	4	3	3	3	4	3	3	4	4	3	4	3
1	1	1	1	1	1	1	1	1	1	1	1	1	1	1	1	1	1	1	1	1
2	3	3		3	3	2	4	3	4	4	4	4	4	4	2	3	3	3	4	3
1	5	5	4	5	4	2	2	3	5	4	2	2	3	2	4	2	2	4	1	1
1	1	3	2	3	2	2	4	2	3	4	4		5	3	3	3	3	2	3	2
1	2	4	4	4	4	1	3	2	5	4	2	2	1	3	3	2	4	4	4	5
2	3	3	3	4	3	2	5	4	5	5	5	1	5	1	3	3	3	3	3	3
2	4	4	4	4	4	3	5	5	5	4	4	4	5	3	3	4	4	3	3	3
1	2	1	5	3	1	1	1	3	1	5	3	3	5	3	3	3	3	4	4	2
1	2	3	2	1	1	4	4	5	5	5	4	3	4	4	5	4	2	3	3	3
2	1	3	1	5	5	5	5	5	5	5	3	1	1	1	1	5	5	3	4	1
1	2	3	4	3	2	3	4	4	4	4	3	1	5	2	3	3	3	3	2	2
1	3	2	3	3	3	3	2	1	4	2	2	2	2	5	2	2	2	4	4	4
1	3	3	3	3	3	3	3	3	3	3	3	3	3	3	3	3	3	3	3	3
1	3	3	3	3	1	3	2	2	2	1	3	3	3	4	2	3	3	2	2	2
1	4	4	4	3	4	2	4	2	5	4	3	4	5	4	2	1	2	4	3	3
1	3	4	4	3	3	2	3	3	3	4	2	3	4	3	4	3	4	2	2	2
2	4	2	4	3	3	3	5	3	5	4	3	3	3	4	4	3	4	4	3	4
2	4	4	4	4	4	2	1	1	4	1	2	2	2	2	3	3	1	2	4	2
2	4	3	3	3	3	3	4	3	3	3	4	3	4	3	4	3	3	4	3	3
2	4	3	1	3	3	3	4	5	4	4	4	2	3	5	5	2	2	4	4	4
2	1	2	1	3	3	3	3	4	3	3	4	3	3	4	4	4	4	5	3	3
1	4	4	4	4	4	1	1	1	3	3	3	3	3	2	3	4	4	3	3	3
2	3	3	3	4	3	3	3	3	3	3	3	3	4	3	4	3	4	3	3	3
2	4	3	2	3	3	4	4	4	5	4	4	3	5	4	3	3	3	4	3	3
1	3	3	3	3	3	3	3	3	3	3	3	3	3	3	3	3	3	3	3	3
1	4	3	4	3	3	2	3	3	3	3	3	3	4	3	3	4	3	3	4	4
1	4	4	4	4	4	2	4	2	4	4	2	2	3	3	3	3	3	3	3	3
1	3	3	3	3	3	3	3	3	3	3	3	3	3	3	3	3	3	2	2	2
1	3	3	3	3	3	2	2	2	2	2	2	2	1	5	5	5	5	3	3	3
1	5	3	2	3	4	5	3	2	3	4	2	4	2	3	4	2	4	2	3	4
2	4	4	4	4	4	4	4	3	3	2	5	5	1	3	3	3	4	3	3	2
2	4	4	4	4	3	3	4	4	4	4	3	3	3	3	4	4	4	3	3	3
2	4	3	1	3	3	3	4	5	4	4	4	2	3	5	5	2	2	4	4	4
2	1	2	1	3	3	3	3	4	3	3	4	3	3	4	4	4	4	5	3	3
1	4	4	4	4	4	1	1	1	3	3	3	3	3	2	3	4	4	3	3	3
2	4	4	4	4	3	3	4	4	4	4	4	4	4	3	3	3	3	4	4	2
2	4	4	2	1	3	4	4	4	4	4	3	3	4	4	2	2	2	5	5	5
2	3	3	1	1	2	4	4	1	5	3	3	2	5	3	1	1	1	1	5	5
1	3	2	1	1	3	4	4	1	1	3	3	1	5	3	1	1	1	5	5	5
2	3	4	4	3	2	1	3	2	4	3	3	4	4	4	3	4	3	2	3	2
2	3	3	3	3	3	3	4	3	4	4	4	4	4	3	4	3	3	3	2	2
1	3	3	3	3	3	3	3	3	3	3	3	3	1	3	3	3	3	3	3	1
1	4	3	4	4	5	1	4	4	4	5	1	5	4	2	4	4	4	2	2	2
1	3	2	1	1	3	4	4	1	1	3	3	1	5	3	1	1	1	5	5	5
2	4	2	2	3	3	2	5	2	2	5	2	5	3	2	4	3	3	3	3	3
1	1	1	3	3	3	3	1	1	1	1	3	1	1	1	3	3	3	1	1	1
2	4	4	4	2	4	4	4	4	3	3	3	3	4	3	3	3	4	3	3	3
2	4	4	4	4	4	4	4	4	5	4	3	3	2	2	4	3	4	4	3	4
1	3	3		3	4	3	3	3	2	3	3	3	2	3	3	3	3	3	3	3
2	4	3	3	3	3	2	2	1	4	2	2	2	2	4	2	2	2	3	3	3
2	4	4	4	4	3	3	3	3	4	2	2	2	2	2	2	2	2	3	3	3
2	3	3	1	1	2	4	4	1	5	3	3	2	5	3	1	1	1	1	5	5
2	3	4	4	3	2	1	3	2	4	3	3	4	4	4	3	4	3	2	3	2
1	3	3	3	3	3	3	3	3	3	3	3	3	1	3	3	3	3	3	3	1
1	4	3	4	4	5	1	4	4	4	5	1	5	4	2	4	4	4	2	2	2
1	4	4	4	4	4	1	1	1	3	3	3	3	3	2	3	4	4	3	3	3
1	4	3	4	4	5	1	4	4	4	5	1	5	4	2	4	4	4	2	2	2
1	3	3	3	4	4	3	4	4	5	4	3	4	4	3	4	4	4	4	4	4
2	1	3	2	5	3	3	3	2	2	4	4	5	2	3	3	2	2	4	4	4
2	1	3	2	5	3	3	3	2	2	4	4	5	2	3	3	2	2	4	4	4
1	3	3	4	2	3	3	3	3	3	4	5	3	3	4	2	1	2	2	4	3
1	3	3	2	2	4	3	3	3	4	4	5	3	2	3	2	3	3	2	3	3
1	4	4	4	4	4	4	4	4	5	3	4	4	4	5	4	3	4	3	3	3
2	4	4	3	4	4	3	4	4	3	4	3	1	4	3	3	3	3	5	5	5
2	4	4	4	4	4	4	4	4	4	4	4	4	4	3	3	3	3	4	4	4
2	4	4	4	4	4	2	5	5	3	4	3	3	4	3	3	3	3	4	4	4
1	4	4	4	4	4	4	4	4	3	4	4	2	3	3	3	3	3	4	4	4
2	4	4	3	4	4	3	4	4	3	4	3	1	4	3	3	3	3	5	5	5
2	4	4	4	4	4	4	4	4	4	4	4	4	4	3	3	3	3	4	4	4
2	4	4	4	4	4	2	5	5	3	4	3	3	4	3	3	3	3	4	4	4
1	4	4	4	4	4	4	4	4	3	4	4	2	3	3	3	3	3	4	4	4
1	4	4	3	4	4	1	4	4	1	4	4	1	5	3	3	3	3	5	5	5
2	4	4	4	4	2	4	4	4	3	4	4	3	4	3	3	3	3	5	5	5
1	4	4	3	4	3	4	4	4	3	4	4	1	5	3	2	3	3	5	5	5
1	2	2	3	3	2	1	4	4	4	4	3	2	5	3	3	3	3	5	4	4
2	4	3	3	3	2	4	4	4	3	4	4	3	3	3	3	2	3	4	4	4
1	4	3	3	3	4	4	4	4	2	4	3	3	4	3	2	3	3	4	4	4
1	2	3	3	2	2	2	4	3	3	4	3	2	4	3	2	3	3	5	5	5
2	4	3	3	3	2	3	3	4	3	4	2	4	4	3	2	3	3	3	4	4
2	3	4	3	4	4	3	4	3	4	4	4	3	4	3	3	2	3	4	4	4
1	3	4	3	4	4	3	4	3	4	4	4	3	4	3	3	2	3	4	4	4
1	4	4	4	3	3	4	4	4	4	3	3	3	3	3	3	3	3	4	4	4
2	4	3	3	3	3	3	4	4	2	4	4	2	4	3	3	3	3	4	4	4
1	4	3	3	3	3	3	4	4	2	4	4	2	2	4	3	3	3	4	4	4
2	4	3	3	3	3	3	4	4	2	4	4	2	2	4	3	3	3	4	4	4
1	4	4	4	3	3	3	4	5	3	3	3	3	4	3	3	3	3	5	5	5
2	4	3	3	3	3	3	4	3	3	3	3	3	5	4	2	3	3	5	5	5
1	4	3	3	3	3	3	4	3	2	2	2	2	5	4	2	3	3	4	4	4
1	4	2	3	3	3	2	4	4	2	4	5	1	3	3	3	3	3	5	5	5
2	2	2	4	3	2	1	4	4	4	4	3	2	5	3	3	3	3	5	4	4
1	4	5	3	3	3	4	5	5	4	4	4	4	4	5	2	4	3	5	5	4
2	3	3	3	3	1	2	4	3	3	3	3	3	4	5	1	1	3	3	3	3
1	3	3	3	4	4	3	4	4	5	4	3	4	4	3	4	4	4	4	4	4
2	1	3	2	5	3	3	3	2	2	4	4	5	2	3	3	2	2	4	4	4
2	3	3	3	3	3	3	1	3	1	3	3	3	3	1	3	3	3	3	3	3
1	3	2	2	2	3	3	3	3	4	3	3	3	4	3	2	3	3	3	2	3
1	4	3	3	3	4	2	3	3	4	4	2	2	3	3	3	4	3	3	3	2
1	2	1	2	2	2	2	1	1	1	2	2	2	2	2	1	2	2	3	3	3
2	2	2	5	5	4	4	3	1	1	1	1	3	2	3	3	3	5	3	3	3
2	3	4	1	2	2	2	2	4	5	5	5	3	5	5	3	1	1	5	4	4
1	2	4	1	2	4	3	2	2	2	2	2	3	1	2	4	2	2	3	4	2
1	4	5	5	3	2	3	4	3	4	4	5	5	5	5	5	5	5	5	5	5
2	3	3	3	4	3	2	5	5	5	3	4	5	5	3	2	3	2	3	2	2
2	4	4	2	4	2	4	4	3	4	5	3	4	3	3	4	3	5	4	4	4
1	3	2	2	3	2	2	2	1	1	2	2	2	2	2	2	2	2	2	2	2
1	4	2	3	3	3	4	4	4	3	3	4	4	3	4	3	4	4	4	3	4
2	4	4	4	4	4	2	4	5	5	5	5	5	5	3	3	3	3	4	2	4
1	3	4	4	4	3	2	2	2	4	4	4	4	4	3	3	3	3	4	3	4
2	4	4	4	3	2	2	2	2	4	4	3	3	4	3	3	3	3	4	2	4
1	3	3	3	4	3	2	2	2	4	3	3	3	3	3	3	2	3	3	3	3
2	3	3	2	4	3	2	4	4	5	4	3	4	2	3	3	2	2	2	4	4
1	4	3	3	3	3	3	3	3	3	3	3	3	3	3	3	3	3	3	3	3
2	3	4	2	3	3	3	4	3	4	4	4	3	4	3	3	2	3	4	3	3
2	4	4	3	4	3	3	4	4	4	4	4	3	4	4	4	4	4	4	3	4
1	3	3	3	3	3	3	4	4	4	4	3	2	4	3	3	3	3	4	4	3
1	1	1	1	1	1	3	3	4	4	1	1	1	5	3	1	1	1	5	5	5
1	3	3	3	3	3	4	2	3	1	2	3	2	2	3	2	3	3	4	4	4
2	3	3	3	3	3	3	3	3	4	4	4	4	4	3	4	2	4	4	3	3
1	3	3	3	3	3	3	3	5	5	5	3	3	3	3	4	4	3	5	2	3
2	2	3	2	3	4	2	4	4	4	4	2	4	5	2	4	2	3	3	2	2
2	3	3	2	3	4	3	4	4	5	3	5	4	3	2	4	2	2	4	3	4
2	3	2	3	3	3	2	2	2	1	4	2	3	3	4	4	4	3	3	4	5
2	2	3	3	3	3	3	3	3	3	3	3	3	3	3	3	3	3	3	3	3
2	4	3	2	3	3	1	3	4	5	3	3	3	4	2	4	3	3	4	3	3
1	3	4	3	3	3	3	4	4	4	4	3	3	4	3	3	3	2	3	3	3
2	3	4	5	4	4	3	5	3	5	5	3	3	4	4	4	5	4	3	2	2
2	4	4	2	3	3	2	4	3	4	4	3	2	4	4	2	2	2	4	4	4
2	4	3	3	3	3	2	4	4	4	4	4	3	3	3	3	3	3	3	3	3
2	2	3	2	2	1	1	3	2	4	3	2	1	5	2	1	2	1	5	5	5
1	3	3	3	2	4	1	4	1	5	5	5	4	4	2	4	3	3	1	2	1
2	4	4	3	3	3	3	4	4	4	4	4	3	4	3	4	3	3	3	3	3
2	4	4	2	4	4	1	4	4	4	4	4	4	4	3	3	2	2	3	3	3
1	4	4	2	3	3	4	4	4	4	4	4	4	4	3	3	2	2	3	3	3
1	4	4	3	3	3	3	2	2	3	4	3	3	4	3	3	3	3	3	4	3
2	4	4	3	3	3	3	3	3	3	4	4	3	4	3	4	3	3	3	3	3
1	1	1	2	4	2	4	1	5	2	2	3	3	1	1	3	3	2	1	1	3
1	1	1	2	3	2	4	1	5	2	2	3	2	1	1	3	3	2	1	1	2
1	4	4	3	3	3	4	1	2	3	4	3	3	4	3	3	3	3	3	4	3
2	3	3	3	3	3	2	4	4	4	3	3	2	4	3	3	3	3	4	4	4
2	3	3	3	3	3	2	4	5	4	5	4	2	4	3	3	3	3	4	4	4
1	3	3	3	3	3	2	4	4	4	4	4	4	5	4	4	5	5	5	5	5
2	5	5	4	4	5	3	4	4	3	3	3	3	4	1	3	4	4	4	4	4
2	5	5	4	3	4	4	5	5	4	4	3	5	5	3	5	5	5	2	2	2
2	3	4	4	3	3	2	4	4	5	4	4	3	4	2	4	3	4	3	2	2
1	4	3	3	3	4	4	4	4	5	4	3	4	4	3	3	3	3	3	3	3
2	3	4	3	3	3	2	4	3	5	4	3	3	2	3	4	3	3	2	2	2
1	4	4	4	4	4	1	1	1	3	3	3	3	3	2	3	4	4	3	3	3
2	4	4	4	4	4	2	1	1	4	1	2	2	2	2	3	3	1	2	4	2
2	3	4	3	3	3	2	4	3	5	4	3	3	2	3	4	3	3	2	2	2
1	4	4	3	3	3	4	1	2	3	4	3	3	4	3	3	3	3	3	4	3
2	3	3	3	3	3	3	3	3	4	4	4	4	4	3	4	2	4	4	3	3
1	3	3	3	3	3	3	3	5	5	5	3	3	3	3	4	4	3	5	2	3
2	2	3	2	3	4	2	4	4	4	4	2	4	5	2	4	2	3	3	2	2
2	3	3	2	3	4	3	4	4	5	3	5	4	3	2	4	2	2	4	3	4
2	3	2	3	3	3	2	2	2	1	4	2	3	3	4	4	4	3	3	4	5
2	3	2	3	3	3	2	2	2	1	4	2	3	3	4	4	4	3	3	4	5
2	2	3	3	3	3	3	3	3	3	3	3	3	3	3	3	3	3	3	3	3
2	4	3	2	3	3	1	3	4	5	3	3	3	4	2	4	3	3	4	3	3
2	3	4	5	4	4	3	5	3	5	5	3	3	4	4	4	5	4	3	2	2
2	4	4	2	3	3	2	4	3	4	4	3	2	4	4	2	2	2	4	4	4
2	4	3	3	3	3	2	4	4	4	4	4	3	3	3	3	3	3	3	3	3
2	2	3	2	2	1	1	3	2	4	3	2	1	5	2	1	2	1	5	5	5
1	3	3	3	2	4	1	4	1	5	5	5	4	4	2	4	3	3	1	2	1
2	4	4	3	3	3	3	4	4	4	4	4	3	4	3	4	3	3	3	3	3
2	4	4	2	4	4	1	4	4	4	4	4	4	4	3	3	2	2	3	3	3
1	4	4	2	3	3	4	4	4	4	4	4	4	4	3	3	2	2	3	3	3
1	4	4	3	3	3	3	2	2	3	4	3	3	4	3	3	3	3	3	4	3
2	4	4	3	4	3	1	4	3	4	4	3	3	1	2	4	3	3	3	2	2
1	4	4	2	3	4	3	2	2	2	2	2	3	2	3	3	3	3	3	3	3
1	1	2	2	3	4	3	2	1	1	3	4	2	4	3	2	2	1	4	4	2
2	3	4	3	4	4	3	4	4	4	4	2	4	2	3	3	3	3	2	2	2
2	3	3	3	3	3	3	4	4	3	4	4	3	1	3	3	3	3	4	4	4
1	3	3	4	4	2	1	4	4	5	4	5	1	5	4	4	3	4	5	4	5
1	3	3	2	3	2	3	2	2	2	2	4	4	4	3	3	3	2	2	2	3
1	4	4	4	4	4	2	4	3	4	4	4	3	4	4	4	4	4	4	2	2
2	4	4	4	4	4	2	4	4	4	4	4	4	4	4	2	2	2	4	4	4
2	4	4	3	4	4	2	4	2	4	5	4	3	2	2	4	3	3	4	2	2
1	4	3	3	4	3	2	3	1	4	4	3	3	5	3	3	3	3	2	3	2
1	4	4	4	5	4	4	2	4	3	4	2	4	3	2	3	5	5	5	4	3
1	1	1	1	1	1	2	3	2	1	4	4	4	4	3	3	3	3	3	4	4
1	4	4	5	5	5	2	5	3	4	4	5	5	4	3	4	5	3	3	4	4
2	4	5	3	4	4	1	3	4	5	5	4	3	5	3	2	3	4	2	2	2
2	3	3	3	3	3	3	3	3	3	3	3	3	3	3	3	3	3	3	3	3
1	4	4	5	4	4	4	5	5	3	5	4	3	5	5	3	3	3	5	3	3
1	4	4	3	3	3	2	3	2	3	3	4	3	3	3	3	2	2	3	3	3
2	3	4	3	4	4	3	4	3	4	4	3	3	4	3	3	3	3	3	4	3
2	4	4	4	5	3	2	4	4	4	4	3	3	5	3	2	3	4	4	3	3
1	4	4	4	3	3	3	4	4	5	4	4	3	4	4	3	3	4	4	3	2
1	4	3	3	3	3	3	3	3	5	5	3	3	2	1	4	3	3	3	2	2
2	4	4	3	4	4	4	4	4	4	4	4	2	4	3	4	4	4	4	4	3
2	4	4	3	3	4	2	3	4	4	4	3	4	4	4	2	3	3	4	4	2
1	5	5	5	4	4	1	4	5	5	5	5	4	4	2	3	3	4	2	2	2
2	3	3	3	3	4	2	4	4	4	4	4	4	4	3	3	3	3	2	4	2
2	5	5	4	4	3	2	2	4	4	2	2	4	4	4	4	4	2	3	2	3
2	3	3	3	3	3	3	3	4	5	4	4	4	4	3	3	3	3	4	3	4
2	4	4	3	2	2	3	5	4	3	4	2	3	4	3	3	4	3	4	3	4
1	3	3	3	3	4	2	3	4	4	4	4	3	2	3	3	3	3	3	3	3
1	4	5	1	4	4	4	4	4	5	4	4	4	3	4	4	4	4	1	1	1
1	4	4	2	2	3	3	5	4	4	4	4	2	5	4	4	2	3	5	4	3
1	5	5	5	5	5	1	5	1	5	5	5	5	5	3	5	1	1	5	1	1
1	4	4	2	3	4	3	2	2	2	2	2	3	2	3	3	3	3	3	3	3
1	1	2	2	3	4	3	2	1	1	3	4	2	4	3	2	2	1	4	4	2
2	3	4	3	4	4	3	4	4	4	4	2	4	2	3	3	3	3	2	2	2
1	4	4	3	4	4	1	4	4	1	4	4	1	5	3	3	3	3	5	5	5
1	3	3	4	4	2	1	4	4	5	4	5	1	5	4	4	3	4	5	4	5
1	3	3	2	3	2	3	2	2	2	2	4	4	4	3	3	3	2	2	2	3
1	3	3	2	3	2	3	2	2	2	2	4	4	4	3	3	3	2	2	2	3
1	4	4	4	4	4	2	4	3	4	4	4	3	4	4	4	4	4	4	2	2
2	4	4	4	4	4	2	4	4	4	4	4	4	4	4	2	2	2	4	4	4
2	4	4	3	4	4	2	4	2	4	5	4	3	2	2	4	3	3	4	2	2
1	4	3	3	4	3	2	3	1	4	4	3	3	5	3	3	3	3	2	3	2
1	4	3	3	4	3	2	3	1	4	4	3	3	5	3	3	3	3	2	3	2
1	4	4	4	5	4	4	2	4	3	4	2	4	3	2	3	5	5	5	4	3
1	1	1	1	1	1	2	3	2	1	4	4	4	4	3	3	3	3	3	4	4
1	4	4	5	5	5	2	5	3	4	4	5	5	4	3	4	5	3	3	4	4
2	4	5	3	4	4	1	3	4	5	5	4	3	5	3	2	3	4	2	2	2
2	3	3	3	3	3	3	3	3	3	3	3	3	3	3	3	3	3	3	3	3
1	4	4	5	4	4	4	5	5	3	5	4	3	5	5	3	3	3	5	3	3
1	4	4	3	3	3	2	3	2	3	3	4	3	3	3	3	2	2	3	3	3
2	3	4	3	4	4	3	4	3	4	4	3	3	4	3	3	3	3	3	4	3
2	4	4	4	5	3	2	4	4	4	4	3	3	5	3	2	3	4	4	3	3
1	4	4	4	3	3	3	4	4	5	4	4	3	4	4	3	3	4	4	3	2
1	4	3	3	3	3	3	3	3	5	5	3	3	2	1	4	3	3	3	2	2
2	4	4	3	4	4	4	4	4	4	4	4	2	4	3	4	4	4	4	4	3
2	4	4	3	3	4	2	3	4	4	4	3	4	4	4	2	3	3	4	4	2
1	5	5	5	4	4	1	4	5	5	5	5	4	4	2	3	3	4	2	2	2
2	3	3	3	3	4	2	4	4	4	4	4	4	4	3	3	3	3	2	4	2
2	5	5	4	4	3	2	2	4	4	2	2	4	4	4	4	4	2	3	2	3
2	3	3	3	3	3	3	3	4	5	4	4	4	4	3	3	3	3	4	3	4
2	4	4	3	2	2	3	5	4	3	4	2	3	4	3	3	4	3	4	3	4
1	3	3	3	3	4	2	3	4	4	4	4	3	2	3	3	3	3	3	3	3
1	4	5	1	4	4	4	4	4	5	4	4	4	3	4	4	4	4	1	1	1
1	4	4	2	2	3	3	5	4	4	4	4	2	5	4	4	2	3	5	4	3
1	5	5	5	5	5	1	5	1	5	5	5	5	5	3	5	1	1	5	1	1
1	4	4	2	2	2	2	4	4	2	3	4	4	4	4	2	4	4	3	3	3
2	4	4	4	4	4	2	4	4	2	2	3	3	3	4	4	3	3	4	4	4
1	4	4	4	4	4	2	4	4	2	5	5	5	5	5	5	5	5	5	5	5
2	3	3	3	3	3	3	3	3	3	3	3	3	3	3	3	3	3	3	3	3
2	4	4	4	4	4	1	5	5	1	5	5	3	4	4	4	4	4	4	4	4
2	2	2	2	2	2	2	3	3	3	3	3	3	3	3	3	3	3	3	3	3
2	4	4	4	4	4	2	5	5	4	5	5	3	4	2	2	3	3	4	5	4
1	4	3	3	3	3	2	4	4	4	4	4	4	5	4	4	5	5	5	5	5
2	4	4	4	4	4	2	3	3	4	4	4	4	4	4	4	4	4	4	2	4
1	5	5	4	4	4	3	4	4	3	3	3	3	3	2	3	4	4	4	4	4
1	5	5	5	3	3	4	4	4	4	4	4	5	5	4	5	5	5	2	2	2
1	4	4	4	3	3	2	5	5	3	4	4	3	4	2	4	3	3	3	4	4
1	4	3	3	3	4	4	4	4	2	4	4	4	2	2	2	2	4	4	4	3
2	4	3	3	3	3	3	3	3	3	3	3	2	4	3	4	4	4	4	4	4
1	4	3	3	3	4	4	4	4	2	4	3	3	4	3	2	3	3	4	4	4
1	2	3	3	2	2	2	4	3	3	4	3	2	4	3	2	3	3	5	5	5
2	4	3	3	3	2	3	3	4	3	4	2	4	4	3	2	3	3	3	4	4
1	1	1	1	1	1	2	3	2	1	4	4	4	4	3	3	3	3	3	4	4
1	3	4	3	4	4	3	4	3	4	4	4	3	4	3	3	2	3	4	4	4
1	4	4	4	3	3	4	4	4	4	3	3	3	3	3	3	3	3	4	4	4
2	4	3	3	3	3	3	4	4	2	4	4	2	4	3	3	3	3	4	4	4
1	4	3	3	3	3	3	4	4	2	4	4	2	2	4	3	3	3	4	4	4
2	4	3	3	3	3	3	4	4	2	4	4	2	2	4	3	3	3	4	4	4
2	4	3	3	3	3	3	4	3	3	3	3	3	5	4	2	3	3	5	5	5
1	4	3	3	3	3	3	4	3	2	2	2	2	5	4	2	3	3	4	4	4
1	4	3	3	3	3	3	3	3	5	5	3	3	2	1	4	3	3	3	2	2
2	4	4	3	4	4	4	4	4	4	4	4	2	4	3	4	4	4	4	4	3
2	4	4	3	3	4	2	3	4	4	4	3	4	4	4	2	3	3	4	4	2
1	5	5	5	4	4	1	4	5	5	5	5	4	4	2	3	3	4	2	2	2
2	3	3	3	3	4	2	4	4	4	4	4	4	4	3	3	3	3	2	4	2
2	5	5	4	4	3	2	2	4	4	2	2	4	4	4	4	4	2	3	2	3
2	3	3	3	3	3	3	1	3	1	3	3	3	3	1	3	3	3	3	3	3
1	3	2	2	2	3	3	3	3	4	3	3	3	4	3	2	3	3	3	2	3

## Sheet: Specification
Name	Specification
Gender	Gender of MyKadholder
Race	Performance Expectancy of Identity Card (1)
Education	Performance Expectancy of Identity Card (2)
Occupation	Performance Expectancy of Identity Card (3)
Income	Performance Expectancy of Identity Card (4)
PEID1	Performance Expectancy of Identity Card (5)
PEID2	Social Influence Identity Card (1)
PEID3	Social Influence Identity Card (2)
PEID4	Social Influence Identity Card (3)
PEID5	Facilitating Condition Identity Card (1)
SIID1	Facilitating Condition Identity Card (2)
SIID2	Facilitating Condition Identity Card (3)
SIID3	Facilitating Condition Identity Card (4)
FCID1	Facilitating Condition Identity Card (5)
FCID2	Perceived Credibility Identity Card (1)
FCID3	Perceived Credibility Identity Card (2)
FCID4	Perceived Credibility Identity Card (3)
FCID5	Perceived Credibility Identity Card (4)
PCID1	Anxiety Identity Card (1)
PCID2	Anxiety Identity Card (2)
PCID3	Anxiety Identity Card (3)
PCID4	Performance Expectancy of Identity Card (1)
ANID1	Performance Expectancy of Identity Card (2)
ANID2	Performance Expectancy of Identity Card (3)
ANID3	Performance Expectancy of Identity Card (4)
Gender	Performance Expectancy of Identity Card (5)
Race	Social Influence Identity Card (1)
Education	Social Influence Identity Card (2)
Occupation	Social Influence Identity Card (3)
Income	Facilitating Condition Identity Card (1)
PEID1	Facilitating Condition Identity Card (2)
PEID2	Facilitating Condition Identity Card (3)
PEID3	Facilitating Condition Identity Card (4)
PEID4	Facilitating Condition Identity Card (5)
